# Supplementary material for: Novel Use of Proteomic Profiles in a Convex-Hull Ensemble Classifier to Predict Gynecological Cancer Patients’ Susceptibility to Gastrointestinal Mucositis as Side Effect of Radiation Therapy
Source: J Proteomics Bioinform. Author manuscript; Available in PMC 2015 Sep 29. (PMC4587761; doi:10.4172/jpb.1000363)
Supplement: Supplementary File 1 [file NIHMS705901-supplement-Supplementary_File_1.xlsx]

## Sheet: 17patientsGMclassInput
Supplementary File 1: Normalized two-replicate-average spectral counts for 132 proteins
ID	GM outcome	Age	BMI	1	2	3	4	5	6	7	8	9	10	11	12	13	14	15	16	17	18	19	20	21	22	23	24	25	26	27	28	29	30	31	32	33	34	35	36	37	38	39	40	41	42	43	44	45	46
AR_01	1	55	43.09	0.0230513	0.0230513	4.72013	1.23965	0.110646	1.03367	0.105216	0.242039	0.328732	1.05034	0.00838231	0.723458	0.114822	0.845506	0.0231894	6.08555	6.58849	2.96287	0.129731	1.29088	1.55911	5.58262	0.405704	2.47418	1.76161	0.0125735	0.0263444	0.107863	0.00906938	0.0212782	0.0204901	0.0212782	0.629302	0.0104383	0.150882	0.0908292	0.0197583	0.0122941	0.0115257	0.0106391	0.0138308	0.00674673	1.04751	2.77259	0.225391	0.959201
AR_02	1	30	21.24	1.48033	0.0361057	7.39322	1.29981	0.0157552	1.84709	0.00531618	0.37911	0.0125585	0.640484	0.0131293	1.13316	0.0163498	0.506842	0.00172962	5.89804	5.5931	2.90771	0.15282	1.0591	0.866537	5.5931	0.0577691	1.94971	1.39102	0.019694	0.0412637	0.00544992	0.0142055	0.0333283	0.032094	0.0333283	0.335783	0.343345	0.123791	0.530269	0.0309477	0.0192564	0.0180529	0.0166642	0.0216634	0.0105675	1.00149	2.7306	0.673973	0.567301
AR_04	1	63	56.39	0.43978	0.43978	2.68413	1.12621	0.283287	0.93908	0.064753	0.743438	0.517175	0.152967	0.00761525	0.657254	0.00948314	0.48364	0.00100321	5.36654	5.98558	2.35666	0.263966	0.0558451	2.33027	4.61484	0.703649	1.82893	1.07134	0.0114229	0.0239336	0.129603	0.00823945	0.019331	0.018615	0.019331	0.63454	0.00948314	0.267622	0.382581	0.0179502	0.011169	0.21989	0.0096655	0.0125652	0.0674228	1.24004	2.22666	0.390916	1.05222
AR_05	1	60	28.91	0.40701	0.40701	5.1203	0.674239	0.0161458	1.19182	0.00544799	0.203505	0.527665	0.527665	0.0134549	0.705863	0.0167551	0.854512	0.0017725	4.61198	4.11719	1.4011	0.122189	1.08536	4.11719	2.50261	1.24323	2.24472	0.724439	0.0201823	0.0422868	0.117286	0.0145577	0.0341547	0.0328897	0.0341547	0.455111	0.0167551	0.0115327	0.278335	0.0317151	0.0197338	0.0185005	0.0170773	0.0222005	0.0108295	0.880743	1.5592	0.0328897	1.41189
AR_06	1	64	23.35	0.516319	0.516319	3.77901	0.994392	0.0107287	0.636664	0.0398213	0.749892	1.12029	1.80444	0.0983464	1.07425	0.0111336	0.679147	0.0011778	5.15843	4.88156	4.20923	0.195549	1.37685	2.73582	3.27225	0.82611	1.81941	1.87893	0.0134109	0.028099	0.152159	0.00967342	0.0226953	0.0218548	0.0226953	0.523695	0.122469	0.0842969	0.18495	0.0210742	0.0131129	0.0122933	0.0113477	0.014752	0.00719608	1.31075	2.13389	0.240402	1.15044
AR_07	1	53	35.85	0.953905	0.352343	3.33949	1.11146	0.37875	0.602466	0.342906	1.85195	0.869836	1.6769	0.471874	0.904326	0.743277	1.09351	0.0209955	4.99657	4.51875	1.74625	0.540007	0.481249	0.768749	0.956249	0.15125	2.18281	0.439638	0.0984374	0.304464	0.105071	0.138627	0.32524	0.236805	0.483894	0.853358	0.276297	0.458035	1.29599	0.670312	0.187916	0.00429687	0.16262	0.00515624	0.0276677	1.54011	1.58525	0.00763888	1.35175
AR_10	1	46	26.35	0.518956	0.213688	3.17479	1.27082	0.226453	0.77763	0.271183	0.870014	1.02995	2.48108	0.151709	1.19602	0.419311	1.2948	0.0297347	7.09797	5.57253	3.37016	0.279711	2.19793	1.13227	1.57629	0.016281	2.44893	1.16323	0.227563	0.127922	0.109052	0.0840738	0.00939286	0.280394	0.385107	0.522008	0.142842	0.51063	0.513944	0.27038	0.113967	0.106844	0.098625	0.00610536	0.00297822	1.58339	1.64987	0.0994947	0.722101
AR_12	1	56	42.22	0.723036	0.0141772	1.59991	0.825427	0.253643	0.814815	0.273454	0.857719	1.04048	2.51984	0.00515534	0.793922	0.134817	0.134817	0.0210535	6.04771	8.6919	2.50274	0.218263	0.415864	0.958893	4.0521	0.0226835	3.22295	3.41148	0.00773301	0.340252	0.087738	0.117136	0.0130866	0.0126019	0.536552	0.344505	0.00641986	0.225362	1.02076	0.0121519	0.00756116	0.00708859	0.0719764	0.00850631	0.00414942	1.59249	2.81302	0.0126019	1.32429
AR_13	1	75	29.81	0.788523	0.181967	3.80969	1.42878	0.344083	0.662195	1.30263	1.4774	0.967476	1.84152	0.0661698	0.85851	0.592496	1.02412	0.000415094	5.37347	4.36721	3.10095	0.69361	0.716314	1.53136	1.53136	0.152506	1.85433	0.93583	0.0992547	0.207962	0.0667048	0.00340922	0.167969	0.46984	0.727868	0.49651	0.239353	0.353806	0.872199	0.00742722	0.328118	0.00433255	0.043992	0.161171	0.0278974	1.24607	1.38077	0.0077023	0.944058
AR_03	2	26	41.42	0.248002	0.248002	3.46531	0.71144	0.00983809	0.726206	0.0697116	0.80037	1.26255	1.57623	0.0901825	1.12381	0.214396	1.13324	0.00108003	3.68294	5.95204	2.1764	0.221262	0.661338	3.49252	6.44395	0.036073	1.66838	1.43817	0.0122976	0.0257664	0.139528	0.0975745	0.0208113	0.0200406	0.0208113	0.412585	0.112303	0.00702721	0.169597	0.0193248	0.0120243	0.0112728	0.0104057	0.0135274	0.138573	1.55676	2.08259	0.220446	1.17172
AR_15	2	58	30.65	0.859061	0.22272	3.9047	1.23026	0.374863	0.877481	0.59496	1.27799	1.22104	1.47926	0.0424228	0.789716	0.196906	1.20545	0.000508057	4.77051	4.41968	2.66415	0.330996	2.57365	0.948727	1.18012	0.0169691	2.34032	1.2124	0.121483	0.133329	0.0816438	0.0459	0.00978987	0.1037	0.00978987	0.384987	0.196906	0.433043	0.421695	0.0999965	0.118784	0.11136	0.00489493	0.133632	0.0031041	1.35822	2.48913	0.197973	1.13717
AR_16	2	76	30.8	0.773107	0.178409	3.43153	1.40084	0.300284	0.702906	0.313975	1.36356	0.71216	1.68732	0.126663	1.05085	0.388557	1.3888	0.057384	4.74223	3.72574	3.35749	0.276999	2.28817	1.1307	2.24286	0.0135931	1.64816	1.0785	0.0973141	0.203896	0.091048	0.0701938	0.00784216	0.0830689	0.00784216	0.461315	0.234673	0.267448	0.429095	0.298562	0.0498413	0.0892046	0.0431319	0.0560715	0.0273519	1.30527	1.59087	0.460655	0.866926
AR_17	2	47	66.29	0.67861	0.105137	3.51893	1.10871	0.504656	0.851155	0.367304	1.39067	0.73471	1.29987	0.0729875	0.711695	0.307295	0.999791	0.00961512	4.74318	5.44278	2.29899	0.320523	0.790118	1.27207	1.68914	0.0152926	1.85423	0.851155	0.161615	0.120156	0.0735777	0.0413653	0.361729	0.178414	0.0970493	0.375625	0.307295	0.300887	0.551219	0.253967	0.107048	0.100358	0.180865	0.120429	0.0307717	1.41206	2.53662	0.178414	1.10734
AR_18	2	53	65.6	0.236397	0.011257	3.10981	1.00563	0.348763	0.362594	0.664647	1.13133	1.13941	1.9225	0.0859626	0.768941	0.310948	0.973625	0.0221096	4.10482	5.42793	3.8484	0.414153	1.83114	1.49821	2.97185	0.198123	1.88367	0.718079	0.128944	0.39882	0.103649	0.00442899	0.218213	0.210131	0.218213	0.476172	0.208998	0.249116	0.52824	0.395604	0.126079	0.0619136	0.057151	0.276923	0.0362421	1.48593	1.57389	0.210131	0.993209
AR_20	2	53	49.4	0.621012	0.174981	2.94512	1.23669	0.450647	0.370548	0.631978	1.18541	1.38553	1.57647	0.0885823	1.31117	0.871605	0.964824	0.000164359	5.02299	3.30125	2.89302	0.657636	2.75395	1.80408	2.40295	0.334866	1.69492	0.912286	0.189017	0.278402	0.135169	0.122841	0.12985	0.247032	0.478229	0.402457	0.219066	0.289808	1.26712	0.297027	0.404401	0.293351	0.25495	0.228505	0.0210881	1.17509	1.21697	0.247032	1.21502
AR_21	2	42	40.53	0.315693	0.0818464	5.51481	1.17963	0.290821	0.839388	0.230117	1.58042	0.963856	2.68551	0.242351	0.745912	0.478283	0.548879	0.0636661	4.64978	3.57998	2.22622	0.395365	1.9851	0.858856	1.4541	0.193314	1.63953	0.790157	0.172196	0.271708	0.0476518	0.0322019	0.111527	0.280616	0.399339	0.655941	0.178253	0.402095	0.839057	0.304001	0.106011	0.0798977	0.127716	0.0958773	0.0353622	1.82554	2.43745	0.14204	0.774555
AR_22	2	61	35.32	0.258173	0.439986	2.71279	0.906637	0.398268	0.645338	0.712615	1.43814	0.747486	4.63036	0.424449	0.942067	0.923744	0.824948	0.0663669	4.81674	3.89541	1.99945	0.561673	1.4642	0.72196	1.11864	0.122178	1.33571	0.668304	0.160656	0.211941	0.082879	0.0729634	0.137618	0.326454	0.573967	0.52471	0.166307	0.363813	1.06938	0.283627	0.389806	0.274537	0.236636	0.133087	0.043635	1.67458	1.91892	0.26181	0.62219
[truncated: 86 more columns]
