# Supplementary material for: Novel Use of Proteomic Profiles in a Convex-Hull Ensemble Classifier to Predict Gynecological Cancer Patients’ Susceptibility to Gastrointestinal Mucositis as Side Effect of Radiation Therapy
Source: J Proteomics Bioinform. Author manuscript; Available in PMC 2015 Sep 29. (PMC4587761; doi:10.4172/jpb.1000363)
Supplement: Supplementary File 2 [file NIHMS705901-supplement-Supplementary_File_2.xlsx]

## Sheet: SPECTRALCOUNTS_MULTI
Supplementary File 2: Raw spectral counts for two technical replicates for 132 proteins on 17 subjects
			GI Mucositis	1	1	1	1	2	2	1	1	1	1	1	1	1	1	1	1	1	1	1	1	2	2	2	2	2	2	2	2	2	2	2	2	2	2
accession_number	molecular_weight	protein_name	_NAME_	AR01_01	AR01_02	AR02_01	AR02_02	AR03_01	AR03_02	AR04_01	AR04_02	AR05_01	AR05_02	AR06_01	AR06_02	AR07_01	AR07_02	AR10_01	AR10_02	AR12_01	AR12_02	AR13_01	AR13_02	AR15_01	AR15_02	AR16_01	AR16_02	AR17_01	AR17_02	AR18_01	AR18_02	AR20_01	AR20_02	AR21_01	AR21_02	AR22_01	AR22_02
A1AG1_HUMAN	24 kDa	Alpha-1-acid glycoprotein 1	count	0	0	1	3	0	1	1	1	0	1	1	1	6	5	3	2	5	0	3	6	4	4	3	6	4	3	2	0	9	9	4	4	3	4
A1AG2_HUMAN	24 kDa	Alpha-1-acid glycoprotein 2	count	0	0	0	0	0	1	1	1	0	1	1	1	2	2	1	1	0	0	1	1	1	1	1	1	1	0	0	0	3	2	1	1	6	6
A1AT_HUMAN	47 kDa	Alpha-1-antitrypsin	count	16	24	20	20	12	18	10	15	13	14	14	16	40	36	35	26	13	9	34	52	33	39	32	47	32	40	26	28	86	82	134	143	73	73
A1BG_HUMAN	54 kDa	Alpha-1B-glycoprotein	count	6	6	3	5	2	5	4	8	2	2	3	6	17	12	14	14	7	6	13	24	11	15	16	21	13	13	8	12	44	37	39	29	25	31
A2AP_HUMAN	55 kDa	Alpha-2-antiplasmin	count	0	1	0	0	0	0	2	1	0	0	0	0	5	5	2	3	1	3	3	6	3	5	3	5	5	7	3	4	16	14	10	7	14	11
A2GL_HUMAN	38 kDa	Leucine-rich alpha-2-glycoprotein	count	3	4	4	4	3	2	3	4	3	2	1	3	7	4	6	6	5	4	5	7	6	7	6	7	8	6	2	3	9	8	15	19	13	15
A2MG_HUMAN	163 kDa	Alpha-2-macroglobulin	count	2	1	0	0	0	2	1	1	0	0	1	0	15	12	10	8	6	7	43	59	22	16	12	13	13	13	15	25	60	65	21	19	67	66
AACT_HUMAN	48 kDa	Alpha-1-antichymotrypsin	count	0	2	1	1	1	6	2	5	0	1	2	4	20	23	9	8	8	4	12	22	9	15	16	16	12	17	12	8	34	35	41	40	38	41
ACTBL_HUMAN	42 kDa	Beta-actin-like protein 2	count	0	0	0	0	0	0	0	0	0	0	0	0	0	0	0	0	0	0	0	0	0	0	0	1	0	0	0	0	0	0	0	0	0	0
ACTB_HUMAN (+1)	42 kDa	Actin, cytoplasmic 1	count	1	1	0	0	0	0	0	0	0	0	0	0	0	0	0	0	0	0	0	1	0	0	2	4	0	0	0	0	2	0	1	1	4	2
ADIPO_HUMAN	26 kDa	Adiponectin	count	0	0	0	0	0	0	0	0	0	0	0	0	0	0	0	0	0	0	0	0	0	0	0	1	0	0	0	0	0	1	0	0	1	1
AFAM_HUMAN	69 kDa	Afamin	count	2	2	0	0	7	9	2	5	2	2	3	10	14	15	13	16	11	10	12	20	13	20	11	13	11	11	15	14	58	58	36	35	30	29
ALBU_HUMAN	69 kDa	Serum albumin	count	6	7	2	3	8	12	1	1	1	3	9	12	25	31	36	34	27	24	23	38	20	20	29	28	19	20	23	26	67	65	101	97	180	186
ALS_HUMAN	66 kDa	Insulin-like growth factor-binding protein complex acid labile subunit	count	0	0	0	0	0	1	0	0	0	0	1	0	7	8	2	2	0	0	2	0	0	1	1	3	1	1	1	1	4	3	7	10	15	17
AMBP_HUMAN	39 kDa	Protein AMBP	count	3	2	3	2	3	5	2	3	1	2	3	4	7	10	10	9	5	4	7	9	4	8	11	9	7	5	6	5	31	31	16	15	21	21
ANGT_HUMAN	53 kDa	Angiotensinogen	count	0	1	0	0	0	2	0	0	0	0	0	0	10	9	6	3	1	1	4	11	1	3	5	5	4	3	2	4	27	29	13	14	27	29
ANT3_HUMAN	53 kDa	Antithrombin-III	count	3	5	2	1	5	6	2	3	2	3	1	5	12	16	15	13	2	0	11	15	12	13	17	19	11	12	9	10	31	31	17	14	26	24
APOA1_HUMAN	31 kDa	Apolipoprotein A-I	count	9	25	9	12	9	12	14	19	6	10	10	17	37	38	50	40	32	23	35	45	27	31	32	40	29	35	26	21	102	87	77	77	87	84
APOA2_HUMAN	11 kDa	Apolipoprotein A-II	count	5	8	4	3	5	7	5	8	1	4	4	5	10	14	13	12	15	13	9	14	8	11	9	11	12	14	7	15	21	23	23	19	25	24
APOA4_HUMAN	45 kDa	Apolipoprotein A-IV	count	11	13	8	7	7	11	9	12	1	6	11	21	17	21	34	28	18	15	30	37	21	26	38	36	22	23	33	31	80	78	55	52	49	54
APOA_HUMAN	501 kDa	Apolipoprotein(a)	count	1	1	0	0	0	0	0	0	0	0	0	0	3	2	3	3	2	1	0	0	0	0	7	7	1	1	2	2	0	0	17	17	17	21
APOB_HUMAN	516 kDa	Apolipoprotein B-100	count	5	7	3	6	10	11	12	15	1	6	7	10	67	68	31	28	17	16	73	99	34	33	36	34	34	38	42	37	199	213	115	103	165	167
APOC1_HUMAN	9 kDa	Apolipoprotein C-I	count	1	1	0	1	0	1	0	0	0	1	0	2	0	2	6	2	1	0	1	2	4	5	4	6	0	3	2	4	14	16	8	11	8	7
APOC2_HUMAN	11 kDa	Apolipoprotein C-II	count	0	3	0	1	3	4	2	3	2	3	2	3	2	2	2	3	2	1	4	4	2	2	3	3	3	3	3	3	11	13	5	5	5	4
APOC3_HUMAN	11 kDa	Apolipoprotein C-III	count	4	7	3	4	5	8	5	5	1	2	4	2	2	3	3	4	8	5	3	5	2	3	4	8	4	4	6	6	17	15	9	8	7	7
APOC4_HUMAN	15 kDa	Apolipoprotein C-IV	count	0	1	0	0	0	0	1	1	1	1	1	1	1	0	0	0	0	0	0	1	0	0	0	0	0	0	0	1	4	2	1	2	1	1
APOD_HUMAN	21 kDa	Apolipoprotein D	count	0	0	0	0	0	0	0	0	0	0	0	0	2	2	2	1	1	0	1	1	0	0	2	0	1	1	1	1	0	0	0	0	0	0
APOE_HUMAN	36 kDa	Apolipoprotein E	count	7	9	3	5	5	6	6	7	3	6	6	5	16	22	21	15	17	17	13	19	17	16	14	15	12	17	12	13	35	39	31	32	28	27
APOF_HUMAN	35 kDa	Apolipoprotein F	count	0	0	0	0	0	0	0	0	0	0	0	0	0	0	0	0	0	0	0	0	0	0	2	1	1	0	0	0	1	0	3	1	1	0
APOH_HUMAN	38 kDa	Beta-2-glycoprotein 1	count	6	6	3	3	4	6	3	5	1	2	5	7	3	5	10	8	17	21	8	9	9	9	10	10	6	8	6	4	22	20	18	14	16	13
APOL1_HUMAN	44 kDa	Apolipoprotein L1	count	0	0	0	0	0	0	0	0	0	0	0	0	1	1	2	2	0	0	1	1	1	1	1	1	1	2	1	1	5	5	3	5	4	4
APOM_HUMAN	21 kDa	Apolipoprotein M	count	0	0	0	0	0	0	0	0	0	0	0	0	1	2	1	0	1	1	0	2	0	1	1	1	1	0	1	2	2	5	2	4	2	3
ATRN_HUMAN	159 kDa	Attractin	count	1	2	0	0	1	3	2	2	1	1	2	2	4	4	4	3	2	2	2	3	2	3	3	4	2	3	3	3	12	14	4	4	6	9
B2MG_HUMAN	14 kDa	Beta-2-microglobulin	count	0	0	0	0	0	0	0	0	0	0	0	0	0	0	0	0	0	0	0	1	0	0	0	0	0	0	0	0	1	2	0	0	0	0
BTD_HUMAN	61 kDa	Biotinidase	count	0	0	0	0	1	0	0	0	0	0	0	0	2	2	1	1	1	1	0	0	0	1	1	1	0	1	0	0	4	5	1	1	2	3
C163A_HUMAN	125 kDa	Scavenger receptor cysteine-rich type 1 protein M130	count	0	0	0	0	0	0	0	0	0	0	0	0	0	0	1	1	0	0	1	1	1	1	0	1	2	3	1	2	2	2	1	2	2	3
C1QA_HUMAN	26 kDa	Complement C1q subcomponent subunit A	count	0	0	0	0	0	0	0	0	0	0	0	0	2	2	0	0	0	0	1	1	0	0	0	0	1	3	1	1	2	2	1	2	2	2
C1QB_HUMAN	27 kDa	Complement C1q subcomponent subunit B	count	0	0	0	0	0	0	0	0	0	0	0	0	1	2	1	2	0	0	3	3	0	1	0	1	1	1	1	1	4	4	5	3	6	4
C1QC_HUMAN	26 kDa	Complement C1q subcomponent subunit C	count	0	0	0	0	0	0	0	0	0	0	0	0	4	2	3	1	2	2	2	7	0	0	0	0	0	1	1	1	8	7	6	5	7	10
C1QR1_HUMAN	69 kDa	Complement component C1q receptor	count	0	0	0	0	0	0	0	0	0	0	0	0	0	0	0	0	0	0	0	0	0	0	0	1	0	0	0	0	0	0	0	0	0	0
C1RL_HUMAN	53 kDa	Complement C1r subcomponent-like protein	count	0	0	1	1	1	0	0	0	0	0	1	0	2	5	2	1	0	0	1	5	2	2	4	2	4	3	2	2	7	7	4	6	5	5
C1R_HUMAN	80 kDa	Complement C1r subcomponent	count	3	6	1	2	2	4	3	7	2	2	3	4	16	17	9	8	4	4	8	11	6	6	9	9	6	7	6	8	19	20	26	30	20	28
C1S_HUMAN	77 kDa	Complement C1s subcomponent	count	1	1	0	1	0	0	2	2	0	0	0	1	7	10	8	8	4	1	6	7	5	8	4	6	5	5	3	4	16	11	15	18	16	16
C4BPA_HUMAN	67 kDa	C4b-binding protein alpha chain	count	0	1	2	2	1	1	2	3	1	1	1	1	22	20	9	5	12	8	14	14	3	8	5	9	6	10	6	7	54	49	30	30	40	42
C4BPB_HUMAN	28 kDa	C4b-binding protein beta chain	count	0	0	0	0	0	0	0	0	0	0	0	0	4	5	1	2	0	0	0	0	0	1	2	2	2	1	2	2	5	5	5	4	6	3
CADH5_HUMAN	88 kDa	Cadherin-5	count	0	0	0	0	0	0	0	0	0	0	0	0	0	0	0	1	0	0	0	0	0	0	0	0	0	0	0	0	1	1	1	1	3	1
CAH1_HUMAN	29 kDa	Carbonic anhydrase 1	count	0	0	0	0	0	0	0	0	0	0	0	0	3	3	0	0	0	0	2	2	0	0	0	0	0	0	0	0	0	0	0	0	0	0
CBG_HUMAN	45 kDa	Corticosteroid-binding globulin	count	0	0	0	0	0	0	0	0	0	0	0	0	2	2	1	1	0	0	2	5	1	1	1	0	1	1	1	1	11	11	3	2	10	10
CBPB2_HUMAN	48 kDa	Carboxypeptidase B2	count	0	0	0	0	0	0	1	1	0	0	0	0	0	0	1	1	0	0	0	0	0	2	1	1	1	1	1	0	8	9	2	2	6	9
CBPN_HUMAN	52 kDa	Carboxypeptidase N catalytic chain	count	0	0	0	0	0	0	0	0	0	0	0	0	2	2	1	1	1	0	0	1	0	0	0	1	2	2	1	0	7	9	4	3	7	7
CD14_HUMAN	40 kDa	Monocyte differentiation antigen CD14	count	0	0	0	0	0	0	0	0	0	0	0	0	0	0	0	0	0	0	1	2	0	2	0	1	1	1	2	2	5	6	2	2	3	3
CD44_HUMAN	82 kDa	CD44 antigen	count	0	0	0	0	1	1	1	0	0	0	0	0	0	1	0	0	0	0	0	1	0	0	0	1	0	1	1	0	1	1	1	2	2	2
CD5L_HUMAN	38 kDa	CD5 antigen-like	count	0	0	0	0	0	0	0	0	0	0	0	0	1	1	0	0	0	0	0	0	0	0	0	0	0	1	0	0	0	3	0	0	0	0
CERU_HUMAN	122 kDa	Ceruloplasmin	count	11	12	5	9	16	19	13	17	6	6	11	16	44	47	43	36	30	27	29	44	26	39	38	40	36	39	36	31	84	90	115	123	119	115
CFAB_HUMAN	86 kDa	Complement factor B	count	16	27	11	16	12	21	17	21	6	9	12	19	33	33	29	29	38	33	24	33	39	45	31	36	46	49	22	28	61	66	108	116	98	91
CFAD_HUMAN	27 kDa	Complement factor D	count	0	1	1	1	1	0	1	1	0	0	1	0	0	0	1	0	0	0	0	0	1	1	2	4	2	0	1	1	4	4	2	2	4	4
CFAH_HUMAN	139 kDa	Complement factor H	count	13	11	3	6	11	19	12	17	7	15	14	13	46	45	23	18	29	25	22	41	27	35	27	32	31	36	22	29	101	104	55	60	47	52
CFAI_HUMAN	66 kDa	Complement factor I	count	7	7	2	1	4	8	3	8	3	7	7	7	13	10	10	9	6	6	5	14	6	9	9	13	13	12	9	10	27	31	27	25	27	26
CHLE_HUMAN	68 kDa	Cholinesterase	count	0	0	0	0	0	0	0	0	0	0	0	0	0	1	0	0	0	0	0	2	1	1	0	0	0	0	0	0	5	7	1	0	3	4
CLUS_HUMAN	52 kDa	Clusterin	count	7	11	3	2	5	7	5	8	3	6	6	6	14	11	15	12	17	12	9	14	9	9	12	18	10	12	8	10	29	24	27	21	22	19
CNDP1_HUMAN	57 kDa	Beta-Ala-His dipeptidase	count	0	0	0	0	0	0	0	0	0	0	0	0	0	0	0	0	0	0	0	0	0	0	0	0	0	0	0	1	3	3	3	2	6	5
CO2_HUMAN	83 kDa	Complement C2	count	1	1	1	1	1	1	2	1	1	1	1	1	2	4	4	4	4	2	0	1	3	3	1	2	4	4	1	1	16	15	10	10	12	14
CO3_HUMAN	187 kDa	Complement C3	count	33	41	17	21	34	45	38	45	17	30	26	38	129	143	102	81	75	62	109	153	111	131	99	117	99	118	102	116	413	434	399	405	389	416
CO4A_HUMAN	193 kDa	Complement C4-A	count	13	15	8	12	14	18	16	21	10	9	12	16	72	72	37	31	43	38	47	61	27	37	67	72	42	59	41	49	127	126	148	151	171	175
CO4B_HUMAN	193 kDa	Complement C4-B	count	14	16	8	12	15	19	18	22	10	8	12	17	76	75	41	35	45	39	47	60	26	37	67	73	43	63	41	48	128	127	150	154	174	179
CO5_HUMAN	188 kDa	Complement C5	count	1	2	1	1	2	2	2	3	1	1	2	2	10	13	6	3	0	1	7	14	4	6	4	3	4	5	5	5	54	55	30	25	29	31
CO6A3_HUMAN	344 kDa	Collagen alpha-3(VI) chain	count	0	0	0	0	0	0	0	0	0	0	0	0	0	0	0	0	0	0	0	0	0	0	0	0	0	0	0	0	1	0	0	0	0	0
CO6_HUMAN	105 kDa	Complement component C6	count	4	5	1	1	2	3	1	2	0	2	1	3	7	4	10	7	5	4	10	15	14	12	13	10	5	3	6	4	32	29	29	26	30	31
CO7_HUMAN	94 kDa	Complement component C7	count	5	4	1	3	6	4	4	3	1	1	1	4	4	6	11	9	10	9	6	9	8	8	10	9	9	11	7	6	37	37	18	17	27	27
CO8A_HUMAN	65 kDa	Complement component C8 alpha chain	count	4	5	1	1	3	3	4	5	2	6	6	4	5	2	7	9	6	6	4	7	3	9	9	9	8	10	5	7	12	10	13	13	16	17
CO8B_HUMAN	67 kDa	Complement component C8 beta chain	count	2	2	1	1	1	1	2	2	2	1	3	2	8	3	2	2	1	0	1	4	2	3	5	4	1	3	3	3	18	17	13	16	21	17
CO8G_HUMAN	22 kDa	Complement component C8 gamma chain	count	3	1	1	2	2	4	1	1	1	1	2	2	6	5	8	5	0	0	2	6	5	7	5	6	5	4	4	4	13	13	17	15	13	18
CO9_HUMAN	63 kDa	Complement component C9	count	5	5	4	5	4	6	6	6	2	5	3	5	12	13	10	9	9	7	11	14	8	13	14	11	11	17	8	8	19	23	24	26	24	21
COF1_HUMAN (+1)	19 kDa	Cofilin-1	count	0	0	0	0	0	0	0	0	0	0	0	0	0	0	0	0	0	0	0	0	0	0	0	0	0	0	0	0	0	0	0	0	0	0
COL11_HUMAN	29 kDa	Collectin-11	count	0	0	0	0	0	0	0	0	0	0	0	0	0	0	0	0	0	0	0	0	1	1	1	1	0	1	0	0	0	0	0	0	0	0
COMP_HUMAN	83 kDa	Cartilage oligomeric matrix protein	count	0	0	0	0	0	0	0	0	0	0	0	0	0	0	0	0	0	0	0	0	0	0	0	0	0	0	0	1	1	1	2	2	1	1
CPN2_HUMAN	61 kDa	Carboxypeptidase N subunit 2	count	0	1	0	0	0	0	0	0	0	0	0	0	4	4	3	2	2	3	3	7	1	1	4	3	1	3	2	4	13	15	8	8	16	15
CRAC1_HUMAN	71 kDa	Cartilage acidic protein 1	count	0	0	0	0	0	0	0	0	0	0	0	0	1	0	0	0	0	0	0	0	0	0	0	0	0	0	0	0	0	0	0	0	0	0
CRP_HUMAN	25 kDa	C-reactive protein	count	0	0	0	0	0	0	0	2	0	0	0	0	2	3	0	0	1	0	1	1	0	0	1	1	1	2	0	0	2	2	1	1	0	0
CXCL7_HUMAN	14 kDa	Platelet basic protein	count	2	4	1	1	5	5	2	6	2	3	1	4	4	5	3	3	7	3	6	8	10	9	8	9	9	8	6	4	15	14	17	20	15	14
DDAH1_HUMAN	31 kDa	N(G),N(G)-dimethylarginine dimethylaminohydrolase 1	count	0	0	0	0	0	0	0	0	0	0	0	0	0	0	0	0	0	0	0	0	0	0	0	0	0	0	0	0	1	1	1	1	0	0
DOPO_HUMAN	69 kDa	Dopamine beta-hydroxylase	count	0	0	0	0	0	0	0	0	0	0	0	0	0	0	0	0	0	0	0	0	0	0	1	1	1	1	0	0	0	0	0	0	0	0
ECM1_HUMAN	61 kDa	Extracellular matrix protein 1	count	0	1	1	1	1	0	1	0	1	1	0	0	0	0	0	1	0	0	2	1	2	4	2	2	1	1	1	1	4	7	2	6	2	2
EPCR_HUMAN	27 kDa	Endothelial protein C receptor	count	0	0	0	0	0	0	0	0	0	0	0	0	0	0	0	0	0	0	0	0	0	0	0	0	0	0	0	0	0	0	0	0	0	0
FA10_HUMAN	55 kDa	Coagulation factor X	count	0	0	0	0	0	0	0	0	0	0	0	0	3	2	2	1	2	1	1	3	0	2	0	1	1	1	1	2	8	9	4	5	7	5
FA11_HUMAN	70 kDa	Coagulation factor XI	count	0	0	0	0	1	1	0	0	0	0	0	0	4	1	0	0	1	1	0	3	2	2	3	3	2	2	2	1	7	5	10	10	4	3
FA12_HUMAN	68 kDa	Coagulation factor XII	count	0	0	0	0	0	0	1	2	0	0	0	0	4	2	2	1	0	0	1	3	1	3	4	4	4	1	2	3	12	8	12	13	3	3
FA5_HUMAN	252 kDa	Coagulation factor V	count	0	0	0	0	0	0	0	0	0	0	0	0	0	3	1	1	1	0	1	1	0	0	1	1	0	0	0	1	6	5	1	2	2	2
FA7_HUMAN	52 kDa	Coagulation factor VII	count	0	0	0	0	0	0	0	0	0	0	0	0	0	0	0	0	0	0	0	0	0	0	0	0	0	0	1	0	0	0	0	0	0	0
FA9_HUMAN	52 kDa	Coagulation factor IX	count	0	1	0	0	1	1	1	1	0	0	0	1	5	5	2	1	2	0	2	3	1	4	3	3	4	3	2	3	12	10	7	9	9	7
FAM3C_HUMAN	25 kDa	Protein FAM3C	count	0	0	0	0	0	0	0	0	0	0	0	0	0	0	0	0	0	0	0	0	0	0	0	0	0	0	0	0	0	0	0	0	0	0
FBLN1_HUMAN	77 kDa	Fibulin-1	count	0	0	0	0	0	0	0	0	0	0	0	0	0	0	1	1	0	0	0	1	1	1	1	1	0	0	1	1	1	1	1	2	4	8
FBLN3_HUMAN	55 kDa	EGF-containing fibulin-like extracellular matrix protein 1	count	1	0	0	0	1	1	1	1	0	0	0	1	2	1	3	3	1	1	1	1	3	3	1	2	1	3	1	2	3	4	3	1	2	2
FCN2_HUMAN	34 kDa	Ficolin-2	count	0	0	0	0	0	0	0	0	0	0	0	0	0	0	0	0	0	0	0	0	0	0	0	0	0	0	0	0	0	0	0	1	0	0
FCN3_HUMAN	33 kDa	Ficolin-3	count	0	0	0	0	0	0	0	0	0	0	0	0	1	2	1	1	1	0	1	2	2	2	2	0	0	2	0	0	9	10	5	3	7	8
FETUA_HUMAN	39 kDa	Alpha-2-HS-glycoprotein	count	4	8	2	7	9	13	4	11	3	2	7	6	20	16	19	16	12	8	10	20	20	21	19	20	12	19	17	21	65	57	38	38	28	34
FETUB_HUMAN	42 kDa	Fetuin-B	count	1	0	0	0	0	0	0	1	0	1	1	0	0	1	1	1	0	0	1	1	1	0	0	0	0	0	2	1	5	6	4	5	4	3
FHR1_HUMAN	38 kDa	Complement factor H-related protein 1	count	3	3	2	3	2	3	3	3	0	0	3	2	5	4	0	2	0	3	7	7	4	5	5	3	4	3	4	3	14	13	7	8	5	3
FHR2_HUMAN	31 kDa	Complement factor H-related protein 2	count	2	2	2	2	2	1	0	0	0	1	1	1	1	2	0	2	1	0	2	3	2	2	2	2	2	2	2	2	8	8	3	2	4	3
FHR3_HUMAN	37 kDa	Complement factor H-related protein 3	count	1	0	0	0	0	0	0	0	0	0	0	0	2	3	0	0	1	0	0	0	1	1	2	2	0	0	1	0	4	5	0	0	0	0
FHR5_HUMAN	64 kDa	Complement factor H-related protein 5	count	0	0	0	1	0	0	0	0	0	0	0	0	1	0	0	0	0	1	1	1	0	0	0	0	0	1	0	0	0	0	0	0	0	0
FIBA_HUMAN	95 kDa	Fibrinogen alpha chain	count	1	2	1	2	1	1	1	1	1	2	1	1	1	1	2	3	6	8	1	1	3	3	1	1	2	2	1	1	4	6	8	7	8	6
FINC_HUMAN	263 kDa	Fibronectin	count	0	0	0	0	0	0	0	0	0	0	1	0	2	3	5	6	4	2	1	1	4	6	3	3	5	6	6	6	5	6	13	18	15	16
FLNA_HUMAN	281 kDa	Filamin-A	count	0	0	0	0	0	0	0	0	0	0	0	0	0	0	0	0	0	0	0	0	0	0	0	1	0	0	0	0	0	0	0	0	0	0
GELS_HUMAN	86 kDa	Gelsolin	count	5	7	4	3	6	7	4	5	4	5	5	6	10	11	15	13	6	4	9	15	8	10	11	14	8	9	10	12	22	22	27	26	32	29
GGH_HUMAN	36 kDa	Gamma-glutamyl hydrolase	count	0	0	0	0	0	0	0	0	0	0	0	0	0	0	0	0	0	0	0	0	0	1	0	0	0	0	0	0	1	1	0	0	0	0
GLI1_HUMAN	118 kDa	Zinc finger protein GLI1	count	0	0	0	0	0	0	0	0	0	0	0	0	2	0	0	0	0	0	0	0	0	0	0	0	0	0	0	0	0	0	0	0	0	0
GLI2_HUMAN	168 kDa	Zinc finger protein GLI2	count	0	0	0	0	0	0	0	0	0	0	0	0	1	0	0	0	0	0	0	0	0	0	0	0	0	0	0	0	0	0	0	0	0	0
GP1BA_HUMAN	69 kDa	Platelet glycoprotein Ib alpha chain	count	0	0	0	0	0	0	0	0	0	0	0	0	0	0	0	0	0	0	0	0	0	0	0	0	0	0	0	0	2	5	2	3	4	3
GPX3_HUMAN	26 kDa	Glutathione peroxidase 3	count	0	0	0	0	0	0	0	0	0	0	0	0	1	1	0	0	2	1	0	0	0	0	0	0	0	0	0	1	4	5	4	4	3	3
GRP78_HUMAN	72 kDa	78 kDa glucose-regulated protein	count	0	0	0	0	0	0	0	0	0	0	0	0	0	0	0	0	0	0	0	0	0	0	0	0	0	0	0	0	0	0	0	0	0	0
GVIN1_HUMAN	279 kDa	Interferon-induced very large GTPase 1	count	0	0	0	0	0	0	0	0	0	0	0	0	0	0	0	0	0	0	0	0	0	0	0	0	0	0	0	0	0	0	0	0	0	0
H1BP3_HUMAN	43 kDa	HCLS1-binding protein 3	count	0	0	0	0	0	0	0	0	0	0	0	0	0	0	0	0	0	0	0	0	0	0	0	0	0	0	0	0	0	0	0	0	0	0
H2B1B_HUMAN (+13)	14 kDa	Histone H2B type 1-B	count	0	0	0	0	0	0	0	0	0	0	0	0	0	0	0	0	0	0	0	1	0	0	0	0	0	0	0	0	0	0	0	0	0	0
HABP2_HUMAN	63 kDa	Hyaluronan-binding protein 2	count	1	1	0	0	1	1	0	0	0	0	0	1	2	3	1	1	2	2	2	4	0	2	1	2	1	1	2	2	9	9	9	8	7	8
HBA_HUMAN	15 kDa	Hemoglobin subunit alpha	count	0	1	0	0	0	0	0	0	0	0	0	1	6	7	1	0	0	0	4	7	2	1	4	6	5	5	2	1	3	3	4	5	7	7
HBB_HUMAN	16 kDa	Hemoglobin subunit beta	count	0	1	0	0	3	1	1	3	1	3	1	2	13	15	2	2	0	0	9	9	3	5	8	10	5	5	3	5	4	5	8	9	10	11
HBD_HUMAN	16 kDa	Hemoglobin subunit delta	count	0	0	0	0	0	0	0	0	0	0	0	0	6	4	0	0	0	0	3	4	0	0	2	5	2	2	2	1	0	1	1	3	3	3
HEMO_HUMAN	52 kDa	Hemopexin	count	12	12	8	7	8	16	8	14	4	7	5	12	31	42	39	27	25	18	38	47	24	33	35	40	33	41	26	29	153	142	99	96	90	106
HEP2_HUMAN	57 kDa	Heparin cofactor 2	count	0	0	0	0	1	0	0	0	0	0	0	1	2	4	3	1	2	2	8	4	1	1	1	1	3	3	1	2	22	21	11	12	21	20
HGFA_HUMAN	71 kDa	Hepatocyte growth factor activator	count	1	0	0	0	0	0	1	0	0	0	0	1	1	1	1	1	0	0	2	4	7	5	5	6	2	4	4	4	5	4	6	5	8	9
HGFL_HUMAN	80 kDa	Hepatocyte growth factor-like protein	count	1	1	0	0	0	0	0	0	0	0	0	0	1	0	0	0	0	0	0	0	0	0	1	0	1	1	1	1	4	7	3	2	3	4
HPTR_HUMAN	39 kDa	Haptoglobin-related protein	count	12	14	7	10	4	7	22	22	12	14	7	9	14	13	10	10	8	10	13	18	13	17	18	15	15	17	7	10	17	16	39	34	36	36
HPT_HUMAN	45 kDa	Haptoglobin	count	13	17	9	13	10	15	41	49	21	26	17	17	32	32	22	21	21	19	26	44	30	33	37	35	36	40	21	26	35	34	84	76	69	65
HRG_HUMAN	60 kDa	Histidine-rich glycoprotein	count	1	2	0	1	2	2	2	1	1	1	2	2	9	7	1	2	1	1	7	6	2	2	5	5	4	3	2	3	38	37	7	8	22	20
HV305_HUMAN	13 kDa	Ig heavy chain V-III region BRO	count	0	0	0	0	0	0	0	0	0	0	0	0	0	0	0	0	0	0	0	0	0	0	0	0	0	0	0	0	0	0	0	0	3	2
HV305_HUMAN (+1)	13 kDa	Ig heavy chain V-III region BRO	count	0	0	0	0	0	0	0	0	0	0	0	0	0	0	0	0	0	0	0	0	0	0	0	0	0	0	0	0	0	0	0	0	0	0
IBP2_HUMAN	35 kDa	Insulin-like growth factor-binding protein 2	count	0	0	0	0	0	0	0	0	0	0	0	0	0	0	0	1	0	0	0	0	1	1	3	4	0	0	0	0	1	0	0	0	0	0
IBP3_HUMAN	32 kDa	Insulin-like growth factor-binding protein 3	count	0	0	0	0	0	0	0	0	0	0	0	0	1	1	0	0	0	0	0	1	0	0	0	0	0	0	0	0	3	4	1	3	1	1
IBP4_HUMAN	28 kDa	Insulin-like growth factor-binding protein 4	count	0	0	0	0	0	0	0	0	0	0	0	0	0	0	0	0	0	0	0	0	0	0	1	1	1	1	0	0	1	1	1	1	1	0
IC1_HUMAN	55 kDa	Plasma protease C1 inhibitor	count	1	1	1	3	2	1	2	2	1	1	3	4	16	21	12	10	2	2	8	14	7	14	14	15	11	13	9	12	61	53	46	44	42	41
ICAM1_HUMAN	58 kDa	Intercellular adhesion molecule 1	count	0	0	0	0	0	0	0	0	0	0	0	0	0	1	0	1	0	0	0	0	0	0	0	0	0	0	0	0	0	0	0	0	0	0
ICAM2_HUMAN	31 kDa	Intercellular adhesion molecule 2	count	0	0	0	0	0	0	0	0	0	0	0	0	0	0	0	0	0	0	0	0	0	1	0	0	0	0	0	0	0	0	0	0	0	0
IGF1_HUMAN	22 kDa	Insulin-like growth factor I	count	0	0	0	0	0	0	0	0	0	0	0	0	0	0	1	0	0	0	0	0	0	0	0	0	0	0	0	0	0	0	0	0	0	0
IGF2_HUMAN	20 kDa	Insulin-like growth factor II	count	0	0	0	0	0	0	0	0	0	0	0	0	0	0	1	1	0	0	0	0	0	0	0	0	1	1	1	0	1	1	1	1	0	0
IGHA1_HUMAN	38 kDa	Ig alpha-1 chain C region	count	1	0	0	0	1	0	0	0	0	0	0	0	2	0	1	0	2	2	4	3	5	4	3	3	5	4	1	2	4	5	4	7	22	28
IGHA2_HUMAN	37 kDa	Ig alpha-2 chain C region	count	0	0	0	0	0	0	0	0	0	0	0	0	0	0	0	0	1	1	2	2	4	3	0	2	0	2	0	0	2	2	2	3	13	17
IGHG1_HUMAN	36 kDa	Ig gamma-1 chain C region	count	0	0	0	0	0	0	0	0	0	0	0	0	0	1	1	1	3	1	0	1	1	1	1	0	1	1	0	0	1	1	1	1	8	8
IGHG2_HUMAN	36 kDa	Ig gamma-2 chain C region	count	0	0	0	0	0	0	0	0	0	0	0	0	0	2	0	0	2	1	0	0	0	1	1	1	1	1	1	1	1	0	2	0	5	6
IGHG3_HUMAN	41 kDa	Ig gamma-3 chain C region	count	0	1	0	0	0	0	0	0	0	0	0	0	2	2	2	1	2	1	0	1	1	1	1	1	2	3	1	1	0	0	3	3	9	7
IGHM_HUMAN	49 kDa	Ig mu chain C region	count	0	1	0	0	0	1	0	0	0	0	0	0	6	6	3	3	1	1	0	0	0	1	0	0	2	2	0	0	3	3	2	2	10	9
IGJ_HUMAN	18 kDa	Immunoglobulin J chain	count	1	1	0	0	0	0	0	0	0	0	0	0	0	0	0	0	0	0	0	0	0	1	0	0	0	0	0	0	0	0	0	0	1	2
IGKC_HUMAN	12 kDa	Ig kappa chain C region	count	0	1	0	0	0	0	0	0	0	0	0	0	2	3	3	0	3	3	2	2	2	1	0	1	0	2	0	1	2	2	1	1	12	13
IGLL5_HUMAN	23 kDa	Immunoglobulin lambda-like polypeptide 5	count	0	0	0	0	0	0	0	0	0	0	0	0	0	1	0	0	1	1	0	0	1	1	0	0	0	0	0	0	1	0	1	1	12	11
IPSP_HUMAN	46 kDa	Plasma serine protease inhibitor	count	0	0	0	0	0	0	0	0	0	0	0	0	0	0	0	0	0	0	0	0	0	0	0	0	0	0	1	1	5	4	0	0	0	0
ITIH1_HUMAN	101 kDa	Inter-alpha-trypsin inhibitor heavy chain H1	count	5	6	1	3	6	6	5	9	3	3	4	6	13	22	23	13	8	4	12	19	6	7	21	26	9	16	14	16	49	51	51	46	45	47
ITIH2_HUMAN	106 kDa	Inter-alpha-trypsin inhibitor heavy chain H2	count	7	10	6	6	7	11	9	12	4	7	6	10	24	28	28	24	22	15	23	24	16	20	25	26	21	21	14	25	52	54	63	65	48	51
ITIH3_HUMAN	100 kDa	Inter-alpha-trypsin inhibitor heavy chain H3	count	0	0	0	0	0	0	0	0	0	0	0	0	1	1	6	3	0	0	2	3	5	4	6	9	4	5	4	5	25	24	12	17	14	13
ITIH4_HUMAN	103 kDa	Inter-alpha-trypsin inhibitor heavy chain H4	count	5	4	1	1	5	3	6	6	4	3	3	4	27	24	17	13	7	8	21	34	21	26	31	30	18	27	24	21	53	57	63	63	50	54
K1C10_HUMAN	59 kDa	Keratin, type I cytoskeletal 10	count	0	0	0	0	0	0	0	0	0	0	0	0	0	0	0	0	0	0	2	7	0	0	0	0	0	1	0	0	0	0	0	0	0	0
K1C14_HUMAN	52 kDa	Keratin, type I cytoskeletal 14	count	0	0	0	0	0	0	0	0	0	1	0	0	0	0	0	0	0	0	0	0	0	0	0	0	0	0	0	0	0	0	0	0	0	0
K1C17_HUMAN	48 kDa	Keratin, type I cytoskeletal 17	count	0	0	0	0	0	0	0	0	0	1	0	0	0	0	0	0	0	0	0	0	0	0	0	0	0	0	0	0	0	0	0	0	0	0
K1C9_HUMAN	62 kDa	Keratin, type I cytoskeletal 9	count	0	1	0	0	0	0	0	0	0	0	0	0	0	0	0	0	0	0	1	2	1	1	0	0	0	0	0	0	1	2	1	1	3	3
K22E_HUMAN	65 kDa	Keratin, type II cytoskeletal 2 epidermal	count	0	0	0	0	0	0	0	0	0	0	0	0	0	2	0	0	0	0	1	0	0	0	0	0	2	0	0	0	0	1	0	0	1	2
K2C1_HUMAN	66 kDa	Keratin, type II cytoskeletal 1	count	0	0	0	0	0	0	0	0	0	0	0	0	0	0	0	0	0	0	2	3	0	0	0	0	1	1	0	0	1	1	1	1	0	0
K2C5_HUMAN	62 kDa	Keratin, type II cytoskeletal 5	count	0	0	0	0	0	0	0	0	0	0	0	0	0	0	0	0	0	0	1	1	0	0	0	0	0	0	0	0	0	0	0	0	0	0
KAIN_HUMAN	49 kDa	Kallistatin	count	0	0	0	0	0	0	0	0	0	0	0	0	0	0	0	1	0	0	0	2	1	1	0	0	0	0	1	1	15	13	1	1	2	4
KLKB1_HUMAN	71 kDa	Plasma kallikrein	count	1	3	1	3	5	7	2	3	1	3	3	6	13	15	13	10	13	12	6	9	10	7	11	15	8	5	9	14	39	37	36	29	23	28
KNG1_HUMAN	72 kDa	Kininogen-1	count	11	14	6	8	13	19	13	10	9	11	10	16	16	17	19	19	11	8	9	24	21	22	27	24	13	23	14	17	59	60	41	43	37	40
KV106_HUMAN	12 kDa	Ig kappa chain V-I region EU	count	0	0	0	0	0	0	0	0	0	0	0	0	0	0	0	0	0	0	0	0	0	0	0	0	0	0	0	0	0	0	0	0	1	0
KV302_HUMAN (+3)	12 kDa	Ig kappa chain V-III region SIE	count	0	0	0	0	0	0	0	0	0	0	0	0	0	0	0	0	0	0	0	0	0	0	0	0	0	0	0	0	0	0	0	0	2	2
LAC2_HUMAN	11 kDa	Ig lambda-2 chain C regions	count	0	0	0	0	0	1	0	0	0	0	0	0	0	0	1	0	1	0	0	1	1	1	0	0	0	1	0	0	1	2	0	1	18	16
LAC3_HUMAN	11 kDa	Ig lambda-3 chain C regions	count	0	0	0	0	0	0	0	0	0	0	0	0	0	0	1	0	0	0	0	1	1	1	0	0	0	0	0	0	0	0	0	0	0	0
LCAT_HUMAN	50 kDa	Phosphatidylcholine-sterol acyltransferase	count	0	0	0	0	0	0	0	0	0	0	0	0	2	1	0	0	0	0	2	0	0	1	1	1	0	0	1	1	5	4	1	1	3	2
LDHB_HUMAN	37 kDa	L-lactate dehydrogenase B chain	count	0	0	0	0	0	0	0	0	0	0	0	0	1	1	0	0	0	0	1	0	0	0	1	1	0	0	1	1	0	0	0	0	0	0
LG3BP_HUMAN	65 kDa	Galectin-3-binding protein	count	0	0	0	0	0	0	0	0	0	0	1	0	5	4	3	3	0	0	2	2	2	2	2	2	2	2	1	1	8	10	5	4	3	4
LUM_HUMAN	38 kDa	Lumican	count	4	5	1	5	1	1	0	1	1	1	4	4	5	5	5	5	1	2	7	8	6	6	7	8	5	6	6	6	15	13	11	14	12	13
LV102_HUMAN	12 kDa	Ig lambda chain V-I region HA	count	0	0	0	0	0	0	0	0	0	0	0	0	0	0	0	0	0	0	0	0	0	0	0	0	0	0	0	0	0	0	0	0	1	0
LV302_HUMAN	12 kDa	Ig lambda chain V-III region LOI	count	0	0	0	0	0	0	0	0	0	0	0	0	0	0	0	0	0	0	0	0	0	0	0	0	0	0	0	0	0	0	0	0	2	1
LYAM1_HUMAN	42 kDa	L-selectin	count	0	0	0	0	0	0	0	0	0	0	0	0	0	1	0	0	0	0	1	1	0	1	0	1	0	1	0	0	2	2	2	2	1	1
LYSC_HUMAN	17 kDa	Lysozyme C	count	0	0	0	0	0	0	0	1	0	0	1	0	0	0	4	3	1	0	0	1	0	1	5	2	3	1	0	0	2	2	1	1	1	1
LYVE1_HUMAN	35 kDa	Lymphatic vessel endothelial hyaluronic acid receptor 1	count	0	0	0	0	0	0	0	0	0	0	0	0	0	0	0	0	0	0	0	0	0	0	0	0	0	0	0	0	1	0	0	0	0	0
MASP1_HUMAN	79 kDa	Mannan-binding lectin serine protease 1	count	0	0	0	0	0	0	0	0	0	0	0	0	0	1	0	0	0	0	1	1	0	1	0	1	1	1	0	0	2	3	1	2	2	2
MASP2_HUMAN	76 kDa	Mannan-binding lectin serine protease 2	count	0	0	0	0	0	0	0	0	0	0	0	0	0	0	0	0	0	0	0	0	0	0	0	0	0	0	0	0	1	3	1	1	0	0
MBL2_HUMAN	26 kDa	Mannose-binding protein C	count	1	1	0	0	0	0	0	0	0	0	1	0	1	0	0	0	0	0	0	0	0	0	1	1	0	0	0	0	0	1	4	4	2	0
MMRN1_HUMAN	138 kDa	Multimerin-1	count	0	0	0	0	0	0	0	0	0	0	0	0	0	0	0	0	0	0	0	0	0	0	0	1	0	0	0	0	1	0	0	0	0	0
NRP1_HUMAN	103 kDa	Neuropilin-1	count	0	0	0	0	0	0	0	0	0	0	0	0	0	0	0	0	0	0	0	0	0	0	0	0	0	0	0	0	0	0	0	0	0	0
OSTP_HUMAN	35 kDa	Osteopontin	count	0	0	0	0	0	0	0	0	0	0	0	0	0	0	0	0	0	0	0	0	0	0	1	0	0	0	0	0	0	0	0	0	0	0
P14314|GLU2B_HUMAN-DECOY	?	P14314|GLU2B_HUMAN-DECOY	count	0	0	0	0	0	0	0	0	0	0	0	0	0	0	0	0	0	0	0	0	0	0	0	0	0	1	0	0	1	1	0	1	1	0
PCYOX_HUMAN	57 kDa	Prenylcysteine oxidase 1	count	0	0	0	0	0	0	0	0	0	0	0	0	0	0	0	0	0	0	0	0	0	0	0	0	0	0	0	0	0	1	0	0	0	0
PEDF_HUMAN	46 kDa	Pigment epithelium-derived factor	count	1	0	1	0	2	2	0	0	0	1	0	1	4	5	9	6	2	2	5	4	4	6	7	7	8	8	6	8	20	19	17	16	13	16
PGRP2_HUMAN	62 kDa	N-acetylmuramoyl-L-alanine amidase	count	1	3	1	2	2	3	1	3	1	2	3	3	3	5	7	11	1	1	7	7	6	6	6	6	4	4	7	6	19	19	20	18	19	18
PHLD_HUMAN	92 kDa	Phosphatidylinositol-glycan-specific phospholipase D	count	0	1	0	0	0	0	0	0	0	0	1	2	4	4	3	4	0	1	1	2	0	0	1	2	2	2	5	2	13	8	7	4	5	5
PI16_HUMAN	49 kDa	Peptidase inhibitor 16	count	1	1	0	0	1	1	0	0	0	0	0	0	1	1	0	0	0	0	0	1	1	2	0	0	0	0	0	0	4	3	0	0	0	0
PLF4_HUMAN	11 kDa	Platelet factor 4	count	0	0	0	0	0	0	0	0	0	0	0	0	0	0	0	0	0	0	0	0	0	0	1	0	2	2	0	0	0	1	5	4	2	3
PLMN_HUMAN	91 kDa	Plasminogen	count	6	8	3	2	10	13	7	9	2	4	6	9	23	22	28	24	13	11	20	30	17	28	25	33	16	23	20	20	78	79	81	80	74	88
PON1_HUMAN	40 kDa	Serum paraoxonase/arylesterase 1	count	0	0	0	0	0	0	0	0	0	0	0	0	3	6	6	3	0	0	5	7	1	1	2	2	3	3	5	2	13	10	7	9	11	9
POTEF_HUMAN	121 kDa	POTE ankyrin domain family member F	count	1	0	0	0	0	0	0	0	0	0	0	0	0	0	0	0	0	0	0	1	0	0	2	3	0	0	0	0	0	0	0	0	0	0
PRDX2_HUMAN	22 kDa	Peroxiredoxin-2	count	0	0	0	0	0	0	0	0	0	0	0	0	1	0	0	0	0	0	0	0	0	0	0	0	0	0	0	0	0	0	0	0	0	0
PRG4_HUMAN	151 kDa	Proteoglycan 4	count	0	0	0	0	0	0	1	0	0	0	0	0	0	3	0	0	0	0	0	0	0	0	0	1	1	0	1	0	5	7	3	4	1	3
PROC_HUMAN	52 kDa	Vitamin K-dependent protein C	count	0	0	0	0	0	0	1	1	0	0	0	0	0	0	1	1	0	0	1	1	0	1	0	0	1	1	1	1	4	3	2	2	1	2
PROF1_HUMAN	15 kDa	Profilin-1	count	0	0	0	0	0	0	0	0	0	0	0	0	0	0	0	0	0	0	0	0	0	0	0	0	0	0	0	0	0	0	0	0	0	0
PROP_HUMAN	51 kDa	Properdin	count	2	2	1	1	2	2	0	2	2	2	1	2	4	3	2	3	5	4	2	3	1	3	2	3	3	4	2	2	5	6	5	5	4	5
PROS_HUMAN	75 kDa	Vitamin K-dependent protein S	count	2	2	2	1	1	2	1	1	1	1	0	3	5	6	8	7	4	3	4	6	7	6	7	8	8	11	7	8	27	22	21	17	20	18
PROZ_HUMAN	45 kDa	Vitamin K-dependent protein Z	count	0	0	0	0	0	0	0	0	0	0	0	0	0	0	0	0	0	0	0	0	0	0	0	0	0	0	0	0	3	4	1	1	3	3
PTGDS_HUMAN	21 kDa	Prostaglandin-H2 D-isomerase	count	0	0	0	0	0	0	0	0	0	0	0	0	0	0	1	1	0	0	0	0	0	0	1	1	0	0	0	0	1	1	1	1	1	1
PVR_HUMAN	45 kDa	Poliovirus receptor	count	0	0	0	0	0	0	0	0	0	0	0	0	0	0	0	0	0	0	0	0	0	0	0	0	0	0	0	0	1	2	0	0	0	1
PXDC2_HUMAN	60 kDa	Plexin domain-containing protein 2	count	0	0	0	0	0	0	0	0	0	0	0	0	0	0	0	0	0	0	0	0	1	0	0	0	0	0	0	0	0	0	0	0	0	0
PZP_HUMAN	164 kDa	Pregnancy zone protein	count	0	0	0	0	0	0	0	0	0	0	0	0	5	4	0	0	0	0	6	7	3	1	1	0	1	1	2	2	6	4	8	9	9	8
Q14643|ITPR1_HUMAN-DECOY	?	Q14643|ITPR1_HUMAN-DECOY	count	0	0	0	0	0	0	0	0	0	0	0	0	0	1	0	0	0	0	0	0	0	0	0	0	0	0	0	0	0	0	0	0	0	0
QSOX1_HUMAN	83 kDa	Sulfhydryl oxidase 1	count	0	0	0	0	0	0	0	0	0	0	0	0	0	0	0	0	0	0	0	0	0	0	0	0	0	0	0	0	0	0	0	0	0	0
RARR2_HUMAN	19 kDa	Retinoic acid receptor responder protein 2	count	0	0	0	0	0	0	0	0	0	0	0	0	0	0	0	0	0	0	0	0	0	0	0	0	0	0	0	0	1	1	0	0	0	0
RET4_HUMAN	23 kDa	Retinol-binding protein 4	count	1	1	0	0	0	1	0	1	0	1	0	2	7	7	6	3	0	1	3	9	2	3	7	8	3	4	1	3	15	12	12	14	12	11
S10A8_HUMAN	11 kDa	Protein S100-A8	count	0	0	0	0	0	0	0	0	0	0	0	0	0	0	0	0	0	0	0	0	0	0	0	0	0	0	0	0	0	0	0	0	0	0
SAA1_HUMAN	14 kDa	Serum amyloid A-1 protein	count	3	6	1	1	0	0	10	14	2	5	0	0	4	5	2	3	1	0	1	1	0	1	3	3	7	9	1	2	0	1	5	3	1	1
SAA2_HUMAN	14 kDa	Serum amyloid A-2 protein	count	3	2	1	1	0	0	6	7	2	4	0	0	5	4	0	0	0	0	0	0	0	0	0	0	5	5	0	0	0	0	3	2	0	0
SAA4_HUMAN	15 kDa	Serum amyloid A-4 protein	count	1	1	1	3	2	1	0	0	0	0	1	2	3	3	3	3	7	3	2	3	3	4	4	5	3	5	2	2	9	9	10	13	5	4
SAMP_HUMAN	25 kDa	Serum amyloid P-component	count	2	3	2	2	3	3	1	2	0	0	2	1	5	5	5	4	7	6	5	6	6	6	4	4	5	7	5	3	12	12	11	11	9	12
SEPP1_HUMAN	43 kDa	Selenoprotein P	count	1	1	0	0	1	1	0	0	0	0	0	1	2	1	2	1	0	1	2	2	1	1	1	1	0	0	1	1	6	5	3	4	4	2
SH3L3_HUMAN	10 kDa	SH3 domain-binding glutamic acid-rich-like protein 3	count	0	0	0	0	0	0	0	0	0	0	0	0	1	1	0	0	0	0	1	1	0	0	0	1	0	0	0	0	1	1	1	1	0	1
SHBG_HUMAN	44 kDa	Sex hormone-binding globulin	count	0	0	0	0	0	0	0	0	0	0	0	0	0	0	0	0	0	0	0	0	0	0	0	0	0	0	0	0	1	1	0	0	1	1
SLN14_HUMAN	104 kDa	Schlafen family member 14	count	0	0	0	0	0	0	0	0	0	0	0	0	0	0	0	0	0	0	0	0	0	0	0	0	0	0	0	0	0	0	0	1	1	0
SPP24_HUMAN	24 kDa	Secreted phosphoprotein 24	count	0	0	0	0	0	0	0	0	0	0	0	0	0	1	0	0	0	0	0	1	0	0	2	2	0	0	0	0	0	0	0	0	0	0
SPRC_HUMAN	35 kDa	SPARC	count	0	0	0	0	0	0	0	0	0	0	0	0	0	0	0	0	0	0	0	0	0	0	0	0	0	0	0	0	0	0	1	0	0	0
SPRL1_HUMAN	75 kDa	SPARC-like protein 1	count	0	0	0	0	0	0	0	0	0	0	0	0	0	0	0	0	0	0	0	0	0	0	0	0	0	0	0	0	0	0	0	0	0	0
SYNE2_HUMAN	796 kDa	Nesprin-2	count	0	0	0	0	0	0	0	0	0	0	0	0	0	1	0	0	1	0	0	0	0	0	0	0	0	0	0	0	0	0	0	0	0	0
TENA_HUMAN	241 kDa	Tenascin	count	0	0	0	0	0	0	0	0	0	0	0	0	0	0	0	0	0	0	0	0	0	0	0	0	0	0	0	1	0	0	0	0	0	0
TETN_HUMAN	23 kDa	Tetranectin	count	1	1	2	1	1	1	1	1	1	2	5	6	3	4	4	7	1	2	1	6	5	5	5	6	1	5	6	8	5	7	5	6	6	6
THBG_HUMAN	46 kDa	Thyroxine-binding globulin	count	0	0	0	0	0	0	0	0	0	0	0	0	3	2	1	1	0	0	1	1	1	3	1	2	2	1	2	2	6	8	4	5	6	5
THRB_HUMAN	70 kDa	Prothrombin	count	10	12	9	10	9	14	11	13	3	8	12	11	28	25	33	22	24	17	20	33	19	22	21	26	19	27	24	21	67	62	57	55	45	54
TIMP1_HUMAN	23 kDa	Metalloproteinase inhibitor 1	count	0	0	0	0	0	0	0	0	0	0	0	0	0	0	0	0	0	0	0	0	0	0	0	0	0	0	0	0	0	0	0	0	0	0
TRFE_HUMAN	77 kDa	Serotransferrin	count	0	0	0	0	0	1	1	0	0	0	1	3	3	2	3	2	3	6	4	8	3	5	3	7	2	3	11	9	36	40	10	11	23	23
TSP1_HUMAN	129 kDa	Thrombospondin-1	count	0	0	0	0	2	2	0	1	1	3	0	0	1	1	1	1	0	0	1	2	1	3	3	2	1	4	3	2	1	1	3	3	9	10
TTHY_HUMAN	16 kDa	Transthyretin	count	2	4	5	3	5	7	0	0	1	5	6	4	10	11	10	9	6	4	13	19	7	9	11	13	8	11	12	12	25	22	13	9	10	10
TYB4_HUMAN	5 kDa	Thymosin beta-4	count	0	0	0	0	0	0	0	0	0	0	0	0	0	0	0	0	0	0	0	1	0	0	1	1	0	0	0	0	2	2	1	1	1	2
VASN_HUMAN	72 kDa	Vasorin	count	0	0	0	0	0	0	0	0	0	0	0	0	0	0	0	0	0	0	0	0	0	0	0	0	0	0	0	0	3	0	1	1	0	1
VCAM1_HUMAN	81 kDa	Vascular cell adhesion protein 1	count	0	0	0	0	0	0	0	0	0	0	0	0	0	0	1	0	0	0	0	0	0	0	0	0	0	1	0	0	0	0	0	0	0	0
VNN1_HUMAN	57 kDa	Pantetheinase	count	0	0	0	0	0	0	0	0	0	0	0	0	1	1	0	0	0	0	0	0	0	1	0	0	0	0	0	0	1	1	1	1	1	1
VTDB_HUMAN	53 kDa	Vitamin D-binding protein	count	18	20	11	13	27	31	16	25	6	16	16	25	47	46	51	43	34	29	31	54	35	50	47	53	42	50	33	35	88	85	101	98	79	78
VTNC_HUMAN	54 kDa	Vitronectin	count	3	4	4	4	5	6	3	4	3	3	4	5	5	9	8	5	12	12	6	9	6	7	7	8	8	10	8	7	21	23	17	17	19	16
VWF_HUMAN	309 kDa	von Willebrand factor	count	0	0	0	0	0	0	0	0	0	0	0	0	4	4	5	5	3	1	1	0	6	9	2	5	7	8	4	6	17	20	23	18	37	40
ZA2G_HUMAN	34 kDa	Zinc-alpha-2-glycoprotein	count	1	2	2	1	0	0	0	0	0	0	0	1	0	0	1	0	0	0	0	0	0	0	2	2	0	0	0	0	8	6	0	1	0	0
ZMYM6_HUMAN	148 kDa	Zinc finger MYM-type protein 6	count	0	0	0	0	0	0	0	0	0	0	0	0	0	0	0	0	0	0	0	0	0	0	0	0	0	0	0	0	0	0	0	0	1	0
ZPI_HUMAN	51 kDa	Protein Z-dependent protease inhibitor	count	0	0	0	0	0	0	0	0	0	0	0	0	1	2	0	1	0	0	0	1	1	0	0	0	0	0	1	2	3	4	1	1	3	3
ZYX_HUMAN	61 kDa	Zyxin	count	0	0	0	0	0	0	0	0	0	0	0	0	0	0	0	0	0	0	0	0	0	0	1	2	0	0	0	0	0	0	0	0	1	1
